# Supplementary material for: Meta-Analysis Reveals the Association of Common Variants in the Uncoupling Protein (UCP) 1–3 Genes with Body Mass Index Variability
Source: PLoS One. 2014 May 7;9(5):e96411. doi: 10.1371/journal.pone.0096411 (PMC4013025; doi:10.1371/journal.pone.0096411)
Supplement: Table S1 — Characteristics of the studies included in the meta-analyses. (XLS) [file pone.0096411.s004.xls]

## Sheet: Plan1
Table S1: Characteristics of the studies included in the meta-analyses.
Authors	Year	Age	Men (%)	Country	Ethnicity	DM (%)	BMI mean	Obesity (%)
UCP1 -3826A/G polymorphism
Urhammer et al.	1997	25	48.9	Denmark	European	0	22.8	0
Valve et al.	1998	43	17.1	Finland	European	0	34.7	100
Hayakawa et al.	1999	51.9	100	Japan	Asian	6	N/A	16.3
Schaffler et al.	1999	51.3	52.4	Germany	European	24	25.5	12.5
Evans et al.	2000	N/A	N/A	Germany	European	N/A	36.33	N/A
Heilbronn et al.	2000	47.2	0	Australia	European	28	34.1	100
Shihara et al.	2001	20.4	100	Japan	Asian	0	N/A	0
Zietz et al.	2001	N/A	56.83	Germany	European	100	27	N/A
Kiec-Wilk et al.	2002	43.9	32.2	Poland	European	N/A	33.14	N/A
Oh et al.	2004	28.38	23.2	Korea	Asian	N/A	33.88	100
Ramis et al.	2004	N/A	100	Spain	European	N/A	28.1	24
Ramis et al.	2004	N/A	0	Spain	European	N/A	28.3	32
Nakano et al.	2006	22.7	100	Japan	Asian	N/A	21.91	0
Sramkova et al.	2007	32.5	35	Czech Republic	European	0	23.3	N/A
Sramkova et al.	2007	58.8	39	Czech Republic	European	100	30.5	N/A
Kotani et al.	2008	45.2	100	Japan	Asian	N/A	22.8	0
Kotani et al.	2008	N/A	0	Japan	Asian	N/A	22.3	0
Binh et al.	2011	55.6	0	Vietnan	Asian	N/A	20.5	N/A
Nagai et al.	2011	21	0	Japan	Asian	0	23.3	0
Dhall et al.	2012	44	100	India	Asian	N/A	N/A	N/A
Dhall et al.	2012	48	0	India	Asian	N/A	N/A	N/A
Yoneshiro et al.	2012	31.2	62.8	Japan	Asian	0	21.9	N/A
Brondani et al.	2013	59.5	44.9	Brazil	European	100	28.7	35.9
UCP2 -866G/A polymorphism
Esterbauer et al.	2001	52.9	56.5	Austria	European	N/A	26.8	N/A
Dalgaard et al.	2003	43.1	N/A	Denmark	European	N/A	33.3	100
Dalgaard et al.	2003	47.9	N/A	Denmark	European	N/A	21.7	0
Dalgaard et al.	2003	53.3	52.3	Denmark	European	N/A	25.8	N/A
Dalgaard et al.	2003	60	52.3	Denmark	European	N/A	26.76	N/A
Mancini et al.	2003	45	69	Italy	European	N/A	24.2	0
Mancini et al.	2003	46	75	Italy	European	N/A	36.2	100
Mancini et al.	2003	31	54	Italy	European	N/A	50.2	100
Sesti et al.	2003	42.5	32.6	Italy	European	0	29.9	N/A
D'Adamo et al.	2004	62	49.9	Italy	European	100	30.1	N/A
D'Adamo et al.	2004	53	41.6	Italy	European	0	29.8	N/A
Ji et al.	2004	63	46.3	Japan	Asian	100	22.4	N/A
Ji et al.	2004	39	70	Japan	Asian	0	22.4	N/A
Le Feur et al	2004	11.9	41.9	France	European	N/A	29.5	100
Reis et al.	2004	61	64	France	European	100	28.3	N/A
Sasahara et al.	2004	65.51	60	Japan	European	100	27.39	N/A
Bulotta et al.	2005	44.9	35.5	Italy	European	0	26.7	N/A
Bulotta et al.	2005	60.4	51.2	Italy	European	100	30.9	N/A
Shen et al.	2006	38	100	USA	Asian	7	23.5	N/A
Shen et al.	2006	39.6	100	USA	Asian	11	24.7	N/A
Shen et al.	2006	41.2	100	USA	Asian	18.9	24.7	N/A
Akrami et al.	2007	35	45.3	Iran	Asian	N/A	N/A	N/A
Ochoa et al.	2007	11.5	51.3	Spain	European	N/A	27.9	100
Hamada et al.	2008	65	44	Japan	Asian	N/A	N/A	N/A
Heidari et al.	2010	N/A	24	Iran	Asian	0	N/A	N/A
Heidari et al.	2010	N/A	45.3	Iran	Asian	0	N/A	N/A
Lapice et al.	2010	58.1	N/A	Italy	European	100	30.7	N/A
Binh et al.	2011	55.6	0	Vietnam	Asian	0	20.5	N/A
Martinez-Hervas et al.	2012	51.2	N/A	Spain	European	11.4	27.3	28.3
Oguzkan-Balci et al.	2013	11.23	48	Turkey	Asian	N/A	N/A	N/A
UCP2 Ins/Del polymorphism
Dalgaard et al.	1999	20	100	Denmark	European	N/A	32.5	100
Dalgaard et al.	1999	46	N/A	Denmark	European	N/A	34.8	100
Dalgaard et al.	1999	20	N/A	Denmark	European	N/A	21.3	N/A
Dalgaard et al.	1999	46	N/A	Denmark	European	N/A	25.7	N/A
Dalgaard et al.	1999	20	N/A	Denmark	European	N/A	20.3	N/A
Dalgaard et al.	1999	46	N/A	Denmark	European	N/A	23.2	N/A
Evans et al.	2000	N/A	N/A	Germany	European	14.5	51	100
Yanovski et al.	2000	8.4	39.33	USA	Mixed	N/A	23.7	N/A
Duarte et al.	2003	38.4	0	Australia	Asian	0	33.95	N/A
Duarte et al.	2003	44.6	100	Australia	Asian	0	31.7	N/A
Ochoa et al.	2007	11.5	51.3	Spain	European	N/A	27.9	100
Lee et al.	2008	53.06	37.9	Korea	Asian	N/A	25.68	N/A
Papazoglou et al.	2012	50	41.1	Greece	European	N/A	43.8	100
Liu et al.	2012	44.55	49.78	China	Asian	1.31	21.41	0
Liu et al.	2012	45.38	51.79	China	Asian	2.11	30.23	100
UCP2 Ala55Val polymorphism
Urhammer et al.	1997	25	49.6	Denmark	European	0	23.0	0
Urhammer et al.	1997	20	100	Denmark	European	0	32.6	100
Urhammer et al.	1997	48	100	Denmark	European	0	34.7	100
Urhammer et al.	1997	20	100	Denmark	European	0	21.4	0
Urhammer et al.	1997	48	100	Denmark	European	0	26.2	0
Rosmond et al.	2002	N/A	100	Sweden	European	N/A	26.1	N/A
Sale et al.	2007	43.6	40	USA	European	17.7	30.1	N/A
Chen et al.	2007	32.5	61.8	Taiwan	Asian	N/A	44.7	100
Lee et al.	2008	53.06	37.9	Korea	Asian	N/A	25.68	0
Bielinske et al.	2008	54	55	USA	Mixed	0	27.2	N/A
Martinez-Hervas et al.	2012	51.2	N/A	Spain	European	11.4	27.3	28.3
UCP3 -55C/T polymorphism
Meirhaeghe et al.	2000	53	45	France	European	N/A	25.7	13.9
Otabe et al.	2000	44.9	20.5	France	European	N/A	47.4	100
Otabe et al.	2000	56	43.7	France	European	0	23	0
Dalgaard et al.	2001	20	100	Denmark	European	N/A	N/A	100
Dalgaard et al.	2001	46	100	Denmark	European	N/A	N/A	100
Dalgaard et al.	2001	20	N/A	Denmark	European	N/A	N/A	N/A
Dalgaard et al.	2001	46	N/A	Denmark	European	N/A	N/A	N/A
Dalgaard et al.	2001	53	51	Denmark	European	N/A	25.6	N/A
Dalgaard et al.	2001	60	49.3	Denmark	European	N/A	27.03	N/A
Alonso et al.	2005	42.4	12.1	Spain	European	9	37.6	100
Alonso et al.	2005	38.6	27.3	Spain	European	N/A	22.3	0
Fang et al.	2005	44	48.3	China	Asian	N/A	29.98	100
Fang et al.	2005	47.3	47.25	China	Asian	N/A	21.97	0
Cha et al.	2006	28.57	0	Korea	Asian	N/A	31.12	100
De Luis et al.	2007	42.8	33.3	Spain	European	0	35.3	100
Hamada et al.	2008	65	44	Japan	Asian	0	23.7	0
N/A = not available.
